# Supplementary material for: Half-Curcuminoids Encapsulated in Alginate–Glucosamine Hydrogel Matrices as Bioactive Delivery Systems
Source: Gels. 2024 May 30;10(6):376. doi: 10.3390/gels10060376 (PMC11203298; doi:10.3390/gels10060376)
Supplement: Supplementary file 1 [file gels-10-00376-s001.zip]

Archive with 1 entries (1 files):
- gels-2997749-supplementary.pdf
